# Supplementary material for: An Exploratory Pilot Study of Coagulation- and Fibrinolysis-Related Proteins in Unexplained Infertility
Source: Int J Mol Sci. 2026 Jun 28;27(13):5841. doi: 10.3390/ijms27135841 (PMC13360802; doi:10.3390/ijms27135841)
Supplement: Supplementary file 1 [file ijms-27-05841-s001.zip]

Archive with 1 entries (1 files):
- ijms-4385182-supplementary.pdf
